# Supplementary material for: Direct 3D Mass Spectrometry Imaging Analysis of Environmental Microorganisms
Source: Molecules. 2025 Mar 14;30(6):1317. doi: 10.3390/molecules30061317 (PMC11946574; doi:10.3390/molecules30061317)
Supplement: Supplementary file 1 [file molecules-30-01317-s001.zip]

Archive with 10 entries (10 files):
- Figure S1-S5.pdf
- Table S1_.pdf
- Table S2_.pdf
- Table S3_.pdf
- Table S4_.pdf
- Table S5_.pdf
- Table S6_.pdf
- Table S7_.pdf
- Table S8_.pdf
- Table S9.pdf
